# Supplementary material for: Customisation and validation of a low-volume plasma renin activity immunoassay: Enabling of regulatory compliant determination in paediatric trials
Source: Pract Lab Med. 2019 Nov 12;17:e00144. doi: 10.1016/j.plabm.2019.e00144 (PMC6904673; doi:10.1016/j.plabm.2019.e00144)
Supplement: Multimedia component 1 [file mmc1.xml]

<?xml version="1.0" encoding="UTF-8" standalone="no"?><data:data><datasets><author>bjoern.burckhardt@uni-duesseldorf.de</author><type>0</type><dataset><value>1</value><reason>Data will be made available on request</reason><comments/></dataset></datasets></data:data>
